# Supplementary material for: Comprehensive Evaluation of the Quality of Tripterygium Glycosides Tablets Based on Multi-Component Quantification Combined with an In Vitro Biological Assay
Source: Molecules. 2022 Aug 10;27(16):5102. doi: 10.3390/molecules27165102 (PMC9416487; doi:10.3390/molecules27165102)
Supplement: Supplementary file 1 [file molecules-27-05102-s001.zip]

Archive with 1 entries (1 files):
- molecules-1826382-supplementary.pdf
